# Supplementary material for: Development of novel EST-SSR markers in the macaúba palm (Acrocomia aculeata) using transcriptome sequencing and cross-species transferability in Arecaceae species
Source: BMC Plant Biol. 2018 Nov 12;18:276. doi: 10.1186/s12870-018-1509-9 (PMC6233587; doi:10.1186/s12870-018-1509-9)
Supplement: Supplementary file 1 — Table S1. Number and frequency of SSR motif and type of motif of 418 EST-SSRs identified in the macaúba palm transcriptome data. (XLSX 11 kb) [file 12870_2018_1509_MOESM1_ESM.xlsx]

## Sheet: Planilha1
SSR Motif	Type of Motif	Number	Frequency (%)
Dinucleotide	CT	8	1.91
	AG	2	0.48
	TC	3	0.72
	TG	1	0.24
	AC	1	0.24
Trinucleotide	ATA/ATT/CAA/GTA/TAA/GTT/TTG/TGT	1	0.24
	CAT/TCG	2	0.48
	ATC/CGA/CGT/TGA	3	0.72
	ACC/AGA/GTG/TCA	4	0.96
	ATG/CAC	5	1.2
	GAT	6	1.44
	CGC/GAA/GCG/TGC	7	1.67
	AGC/CCA/CTT/GCA/GCT/TCT/TGG/TTC	9	2.15
	CTG	10	2.39
	CTC	12	2.87
	CGG/GGT/TCC	13	3.11
	AAG/AGG/GCC	14	3.35
	GGC	15	3.59
	CAG	16	3.83
	GGA	19	4.55
	CCG	20	4.78
	CCT	21	5.02
	GAG	30	7.18
Hexanucleotide	CCACCG / CCGTCT / GCCGAT / GGTGGA	1	0.24
Compound	(ACC)5tccaccaccaccacaaccggtgtctgtgacaccagcaaggccaatcccacaaagtg(CAC)5	1	0.24
	(GAG)5atcgtggtttacaatccggcgaaggttggacgtgttgggttagggtttcgtggtggt(GAG)5	1	0.24
	(GCC)7aataagggaaaaagaatatcctcctcctcctttctgttggctatcaaaggcagcctacgca(AGC)5	1	0.24
	(GCA)5ataccaagggcaatctttccagcaccaacatgaaggaggacatcactaccaacct(CAG)5	1	0.24
	(TG)8(AG)9 / (TGA)6(GGT)5 / (GAT)5c(GGA)8	1	0.24
	(CCT)5ccggcgtcgccgagcctcccatctccaacgccctcatggccgccctcaagcgcgcccaggccaaccagcgccgtggctgcccgg(AGC)5	1	0.24
	(TAC)7(TAA)6 / (TCA)6(GCA)5	1	0.24
	(CCT)6(CAT)5ctgaggaggagactttgttcgggtcttgtttgttcatgagtccccactgttggaagagtttgagctcatttatcaactttgcatggggatcgtcgtcg(TCT)6	1	0.24
	(TCC)5tcttcttcttctcctcgatccgttaacacgcggcctccgccggcggatatggtggcggagaccgac(GAG)5	1	0.24
	(CCT)5(CAT)5(CGT)5 / (CTC)7(CGC)6 / (CGC)6a(GCC)5 / (GGC)7(GGA)6 / (AAG)5gacaaga(AGC)5	1	0.24
	(CAT)5cccaccagcgccaccaccacctccaccgagaccaaccacattgttccccatgctcggag(CGC)5	1	0.24
	(CGC)5tgccctctccttcctcttcttcctcaaaccccctcatcccctccaaccacttctttcctt(CCG)6	1	0.24
