# Supplementary material for: Development of novel EST-SSR markers in the macaúba palm (Acrocomia aculeata) using transcriptome sequencing and cross-species transferability in Arecaceae species
Source: BMC Plant Biol. 2018 Nov 12;18:276. doi: 10.1186/s12870-018-1509-9 (PMC6233587; doi:10.1186/s12870-018-1509-9)
Supplement: Supplementary file 2 — Table S2. Descriptive statistics of 145 EST-SSR markers validated in the macaúba palm. (XLSX 20 kb) [file 12870_2018_1509_MOESM2_ESM.xlsx]

## Sheet: Planilha1
SSR	Na	Ne	I	Ho	He	PIC	PI
Acro2	6	2.39834	1.23819	0.352941	0.583045	0.555134	0.201762
Acro3	1	1	0	0	0	0	1
Acro6	3	1.27313	0.443757	0	0.214533	0.203733	0.627758
Acro10	5	1.45592	0.700645	0.0588235	0.313149	0.301366	0.483548
Acro14	3	1.27313	0.443757	0	0.214533	0.203733	0.627758
Acro15	2	1.12451	0.223718	0	0.110727	0.104596	0.796937
Acro16	2	2	0.693147	1	0.5	0.375	0.375
Acro17	2	1.84076	0.649248	0	0.456747	0.352438	0.399432
Acro20	3	1.4414	0.588319	0.352941	0.306228	0.284987	0.502561
Acro22	2	1.88235	0.661563	0	0.46875	0.358887	0.39209
Acro23	1	1	0	0	0	0	1
Acro24	1	1	0	0	0	0	1
Acro25	3	2.61224	1.02393	0	0.617188	0.543915	0.219818
Acro27	2	1.26201	0.362211	0	0.207612	0.186061	0.649429
Acro29	3	2.20611	0.86872	0.470588	0.546713	0.448558	0.303624
Acro30	3	1.43781	0.578325	0	0.304498	0.280935	0.507286
Acro32	4	2.6036	1.11507	0	0.615917	0.554639	0.208798
Acro33	2	1.40976	0.465999	0	0.290657	0.248417	0.545408
Acro34	2	1.12451	0.223718	0	0.110727	0.104596	0.796937
Acro36	8	3.87931	1.59456	0.533333	0.742222	0.702726	0.105946
Acro37	2	1.56216	0.545595	0	0.359862	0.295111	0.474527
Acro38	3	2.20611	0.86872	0	0.546713	0.448558	0.303624
Acro39	6	4.7377	1.66764	0.470588	0.788927	0.759177	0.0743017
Acro41	2	1.06055	0.132691	0.0588235	0.0570934	0.0554636	0.890703
Acro42	5	3.72903	1.41017	0.176471	0.731834	0.683294	0.120453
Acro44	1	1	0	0	0	0	1
Acro45	1	1	0	0	0	0	1
Acro46	2	2	0.693147	0.0588235	0.5	0.375	0.375
Acro47	4	2.42857	1.03759	0	0.588235	0.512781	0.245004
Acro48	2	1.12451	0.223718	0	0.110727	0.104596	0.796937
Acro49	4	1.41956	0.626381	0.0666667	0.295556	0.281607	0.51019
Acro50	1	1	0	0	0	0	1
Acro52	6	2.97938	1.39456	0.235294	0.66436	0.631458	0.145556
Acro54	2	1.56216	0.545595	0	0.359862	0.295111	0.474527
Acro55	2	1.88235	0.661563	0	0.46875	0.358887	0.39209
Acro57	2	1.67869	0.59413	0.4375	0.404297	0.322569	0.43659
Acro58	3	1.27313	0.443757	0	0.214533	0.203733	0.627758
Acro62	5	3.48454	1.39979	0.230769	0.713018	0.668582	0.126794
Acro63	2	1.13274	0.233792	0	0.117188	0.110321	0.786224
Acro64	7	3.28409	1.44261	1	0.695502	0.645565	0.142656
Acro69	3	1.90759	0.750485	0.0588235	0.475779	0.387224	0.363362
Acro71	4	2.27559	1.00539	0	0.560554	0.494678	0.258989
Acro72	2	1.19175	0.298436	0.0588235	0.1609	0.147955	0.717034
Acro73	1	1	0	0	0	0	1
Acro74	3	2.68837	1.03472	0.235294	0.628028	0.54989	0.216501
Acro76	3	1.27313	0.443757	0.117647	0.214533	0.203733	0.627758
Acro77	3	1.55556	0.655976	0	0.357143	0.325437	0.444971
Acro80	2	1.12451	0.223718	0	0.110727	0.104596	0.796937
Acro82	3	2.20611	0.86872	0	0.546713	0.448558	0.303624
Acro84	4	1.44862	0.644482	0.176471	0.309689	0.293188	0.49303
Acro87	3	1.84076	0.803742	0.235294	0.456747	0.411058	0.340812
Acro88	4	1.86452	0.885289	0	0.463668	0.425282	0.326038
Acro89	3	2.10949	0.846366	0.117647	0.525952	0.436489	0.314184
Acro91	3	2.16479	0.859449	0.0588235	0.538062	0.443582	0.307867
Acro92	2	1.63739	0.577922	0.176471	0.389273	0.313506	0.448754
Acro93	6	3.9589	1.56266	0	0.747405	0.714503	0.0967062
Acro94	1	1	0	0	0	0	1
Acro97	2	1.40976	0.465999	0.117647	0.290657	0.248417	0.545408
Acro98	1	1	0	0	0	0	1
Acro99	2	1.56216	0.545595	0	0.359862	0.295111	0.474527
Acro100	1	1	0	0	0	0	1
Acro101	3	1.84076	0.803742	0	0.456747	0.411058	0.340812
Acro102	2	1.12451	0.223718	0	0.110727	0.104596	0.796937
Acro103	2	1.12451	0.223718	0	0.110727	0.104596	0.796937
Acro105	2	1.96923	0.685314	0	0.492188	0.371063	0.378998
Acro106	1	1	0	0	0	0	1
Acro108	4	2.70093	1.14992	0.352941	0.629758	0.57528	0.191557
Acro109	3	1.61453	0.677909	0	0.380623	0.339938	0.424312
Acro110	2	1.4382	0.482578	0.125	0.304688	0.25827	0.529877
Acro111	6	4.78049	1.66968	0.714286	0.790816	0.761148	0.0734264
Acro113	2	1.13274	0.233792	0	0.117188	0.110321	0.786224
Acro116	3	1.43781	0.578325	0	0.304498	0.280935	0.507286
Acro118	7	3.12432	1.42206	0.117647	0.679931	0.634049	0.148326
Acro121	1	1	0	0	0	0	1
Acro122	3	1.79503	0.752975	0	0.442907	0.383903	0.369356
Acro124	2	1.06055	0.132691	0.0588235	0.0570934	0.0554636	0.890703
Acro125	4	2.27559	1.00539	0	0.560554	0.494678	0.258989
Acro126	6	3.85333	1.51012	0.352941	0.740484	0.700462	0.107371
Acro130	3	1.79503	0.752975	0	0.442907	0.383903	0.369356
Acro136	3	1.61453	0.677909	0	0.380623	0.339938	0.424312
Acro137	3	1.14504	0.29114	0.0666667	0.126667	0.122793	0.766585
Acro138	1	1	0	0	0	0	1
Acro142	3	1.31579	0.485094	0	0.24	0.226607	0.590993
Acro143	2	1.12451	0.223718	0	0.110727	0.104596	0.796937
Acro144	4	2.07914	0.955447	0.117647	0.519031	0.466086	0.284276
Acro145	4	2.34008	1.04484	0.647059	0.572664	0.514761	0.240519
Acro146	3	2.01394	0.84772	0.117647	0.50346	0.437176	0.312836
Acro147	4	1.58514	0.734381	0.0625	0.369141	0.343946	0.423178
Acro148	2	1.56216	0.545595	0	0.359862	0.295111	0.474527
Acro149	3	2.24031	0.876092	0	0.553633	0.452485	0.300392
Acro151	2	1.12451	0.223718	0	0.110727	0.104596	0.796937
Acro152	2	1.56216	0.545595	0	0.359862	0.295111	0.474527
Acro153	5	2.64062	1.16173	0.384615	0.621302	0.554786	0.209928
Acro155	2	1.71006	0.605797	0	0.415225	0.329019	0.428168
Acro156	2	1.13274	0.233792	0.125	0.117188	0.110321	0.786224
Acro158	2	1.26201	0.362211	0	0.207612	0.186061	0.649429
Acro159	2	1.12451	0.223718	0	0.110727	0.104596	0.796937
Acro160	3	1.43781	0.578325	0	0.304498	0.280935	0.507286
Acro162	3	1.27313	0.443757	0	0.214533	0.203733	0.627758
Acro164	5	2.65138	1.19661	0	0.622837	0.56666	0.198429
Acro165	3	2.9641	1.09262	0.411765	0.66263	0.588623	0.187826
Acro166	2	1.77846	0.629501	0.0588235	0.437716	0.341918	0.411961
Acro167	3	1.47126	0.601924	0	0.320312	0.294403	0.487885
Acro168	4	1.48837	0.688567	0	0.328125	0.312561	0.46698
Acro170	3	2.10949	0.846366	0	0.525952	0.436489	0.314184
Acro171	5	3.34104	1.39128	0.294118	0.700692	0.662066	0.128212
Acro172	5	2.9641	1.25074	1	0.66263	0.602416	0.174033
Acro174	2	1.56216	0.545595	0	0.359862	0.295111	0.474527
Acro178	3	1.12671	0.264491	0.0588235	0.112457	0.10939	0.7908
Acro180	2	1.71006	0.605797	0	0.415225	0.329019	0.428168
Acro182	2	1.26201	0.362211	0.235294	0.207612	0.186061	0.649429
Acro183	7	3.63522	1.55694	0.0588235	0.724913	0.690418	0.110168
Acro187	4	2.43165	1.069	0.461538	0.588757	0.533818	0.22406
Acro188	5	1.45592	0.700645	0.0588235	0.313149	0.301366	0.483548
Acro189	7	3.36047	1.47592	0.411765	0.702422	0.659322	0.131653
Acro190	7	3.12195	1.43717	0.4375	0.679688	0.642139	0.140148
Acro191	5	3.70513	1.42569	0.588235	0.730104	0.685411	0.117536
Acro192	4	2.14074	1.00621	0	0.532872	0.491134	0.259947
Acro193	4	1.88889	0.916068	0	0.470588	0.438979	0.311886
Acro195	2	1.14213	0.24493	0	0.124444	0.116701	0.774341
Acro196	2	1.13274	0.233792	0	0.117188	0.110321	0.786224
Acro197	2	1.8	0.636514	0	0.444444	0.345679	0.407407
Acro198	3	1.51007	0.627705	0	0.337778	0.309175	0.467141
Acro199	4	1.65143	0.790235	0	0.394464	0.369967	0.391171
Acro201	9	4.96203	1.85719	0.5	0.798469	0.775722	0.0633623
Acro203	6	3.85333	1.49264	0.764706	0.740484	0.699564	0.108269
Acro205	11	5.01961	1.93857	0.25	0.800781	0.777	0.0634689
Acro206	6	3.55556	1.48804	0.125	0.71875	0.680481	0.117371
Acro208	4	2.9641	1.19859	0.352941	0.66263	0.604571	0.171877
Acro209	3	2.20611	0.86872	0	0.546713	0.448558	0.303624
Acro210	5	2.92208	1.22565	0.333333	0.657778	0.594316	0.180578
Acro211	2	1.86722	0.657158	0.0666667	0.464444	0.35659	0.394674
Acro212	6	2.87562	1.323	0.176471	0.652249	0.611827	0.161353
Acro213	4	1.36	0.572709	0.176471	0.264706	0.253342	0.552021
Acro214	2	1.13274	0.233792	0	0.117188	0.110321	0.786224
Acro215	2	1.84076	0.649248	0	0.456747	0.352438	0.399432
Acro216	1	1	0	0	0	0	1
Acro217	3	1.43781	0.578325	0	0.304498	0.280935	0.507286
Acro218	5	2.53509	1.16161	0.117647	0.605536	0.552439	0.208699
Acro220	3	2.38843	0.956044	0.823529	0.581315	0.500281	0.256331
Acro221	4	3.77778	1.35652	0.235294	0.735294	0.686431	0.118933
Acro223	3	1.96599	0.80827	0	0.491349	0.415416	0.334658
Acro225	5	4.0315	1.4563	0.0625	0.751953	0.708693	0.104788
Acro227	7	4.44615	1.68077	0	0.775087	0.7441	0.0815723
Acro228	3	2.01394	0.84772	0.705882	0.50346	0.437176	0.312836
