# Supplementary material for: Development of novel EST-SSR markers in the macaúba palm (Acrocomia aculeata) using transcriptome sequencing and cross-species transferability in Arecaceae species
Source: BMC Plant Biol. 2018 Nov 12;18:276. doi: 10.1186/s12870-018-1509-9 (PMC6233587; doi:10.1186/s12870-018-1509-9)
Supplement: Supplementary file 3 — Table S3. Validation of 145 EST-SSR primer sequences in macaúba palm samples and their transfer to palm tree samples. (XLSX 24 kb) [file 12870_2018_1509_MOESM3_ESM.xlsx]

## Sheet: Planilha1
EST-SSR	Tissue	Oil palm chromosome	Motif	Size	Forward primer	Reverse primer	Annealing temperature	Amplicon size	Gene function - oil palm annotation
Acro2	veget., flower,fruit	Chromosome 1	(CCT)6	18	ATCTCCTTGTACCTGAGGATG	AGGAGAAGGAGAAGAAGCTG	58	244	uncharacterized LOC105032745
Acro3	veget., flower	Chromosome 1	(GAA)6	18	TCGAGTAGAAGTCGAGAGAGA	GTTTGTTTCTTGTGCTGTTG	55	191	peroxidase 19
Acro6	veget., flower,fruit	Chromosome 1	(TCC)5	15	GCTAATAAAGAAGTCCGGAAG	CCTGTACTTAAACTCCCCTGT	55	159	uncharacterized LOC105046976
Acro10	veget.,flower,fruit	Chromosome 1	(CCG)5	15	TGTTGTATGTGGTAGCGTTG	AACTTCGACCTATTGCTCTTC	55	133	probable protein phosphatase 2C 64
Acro14	veget.,flower,fruit	Chromosome 1	(ATG)5	15	CACCTTTATCGAATCACTGAC	GAATCGAGGTTGAAAGAAGAG	55	264	H/ACA ribonucleoprotein complex non-core subunit NAF1-like
Acro15	flower ,fruit	Chromosome 1	(CTC)6	18	AAACTAGCAGGCGAATAGAAG	GTAATTATGATGAGGACCACG	55	100	uncharacterized LOC105047798
Acro16	flower, fruit	Chromosome 1	(GCC)8	24	GTCATATGGCTGGTGAGATT	GTTCCTTCTCTTGGTGGAAT	55	270	probable polygalacturonase
Acro17	flower	Chromosome 1	(GGC)5	15	GTGAGAATGGAAATGAGACAG	GAGCTCCTCTAGATACCTCCA	55	198	uncharacterized LOC105044230
Acro20	veget.,flower,fruit	Chromosome 2	(CCT)8	24	CCACCCTTAAGTTCATCTTCT	GACTGTTGGTGTTAAGGTTCA	55	294	protein LTV1 homolog
Acro22	veget.,flower	Chromosome 2	(TGG)5	15	TTGGAGTAGGGGTAGGTTTAC	CTGAGCCAGATGTCCAAC	58	382	uncharacterized LOC105036089
Acro23	veget.,flower	Chromosome 2	(TCC)5	15	CCACAAGTTATCACAGGACAT	ACCTCTACAACCTCCATGAAT	55	162	transcription factor HEC3-like
Acro24	veget.,flower	Chromosome 2	(CAG)5	15	GGCATATTGATCAGGCTAGTA	CATTATCTCCCACTAGGCTCT	55	145	uncharacterized LOC105038148
Acro25	veget.,flower,fruit	Chromosome 2	(GAG)5	15	ACAAGCTCATATGTCTTGGAG	TCCTTCTCCTATCTCTCCTTC	58	378	heat stress transcription factor A-3-like
Acro27	veget.,flower,fruit	Chromosome 2	(AAG)7	21	GCAAGAGGAAACAATGTGTAG	TCTTCACCACATTCTCATAGG	55	296	uncharacterized LOC105038454
Acro29	veget.,fruit	Chromosome 2	(TCG)6	18	GGTCAACAACTCTAACAGCAC	TACATCGAGACATCAAGTCCT	55	251	serine/threonine-protein kinase-like protein CCR4
Acro30	veget.,fruit	Chromosome 2	(TCT)5	15	CTTCTTCATCCAAATACTCCC	CGAGATCTTGAGTCATTTGTC	55	245	uncharacterized LOC105038729
Acro32	veget.,flower,fruit	Chromosome 2	(CAG)5	15	GAACCTCTACGTCAGCCC	ATCAGCAGAACCTCTCTCTTC	58	159	uncharacterized LOC105039591
Acro33	veget.,flower,fruit	Chromosome 2	(CGC)5	15	TCCCTTACTACTCTCCACTCC	ATTTCACCATCTACGACGAC	58	275	squamosa promoter-binding-like protein 9
Acro34	flower	Chromosome 2	(GAG)7	21	ACCCATCTCTCTACGATCTTC	CCTAACGTCTCCTCTCGTAAT	55	326	autophagy-related protein 13
Acro36	fruit	Chromosome 2	(CCT)5	15	GCAGCTAGGGTTTCTCTTG	ATGACCATGTAGTCAGTCCAG	55	180	protein Iojap-related, mitochondrial
Acro37	veget.,flower,fruit	Chromosome 3	(ATG)6	18	CTGGTATACAAATATGGGCAG	CAGTTTGCTGTGGATAGACAT	55	178	uncharacterized LOC105040260
Acro38	veget.,flower,fruit	Chromosome 3	(CTT)5	15	AACATATACGCCAAGGTCTTC	TATCTAGGGTTTAATCGGACC	58	389	DEAD-box ATP-dependent RNA helicase 39
Acro39	veget.,flower	Chromosome 3	(GCG)7	21	GATGTTATGCTCAACTCCATC	GTACCATAGCTTCCTCCACTT	55	381	leucine-rich repeat extensin-like protein 5
Acro41	veget.,fruit	Chromosome 3	(CCG)5	15	ATAAACCCTAGAGTTGGCATC	GTCTTCGAGGACCTCTTCTT	58	252	putative E3 ubiquitin-protein ligase LIN-1
Acro42	veget.,flower,fruit	Chromosome 3	(GGC)6	18	CTCCAAGAATCCCTTCTCTC	CCTGATAGTACTCCTGCCTCT	55	175	uncharacterized LOC105040871
Acro44	veget.,flower	Chromosome 3	(CTG)5	15	ACTTGAGGACGAAGTCGAG	TCACCAACATATACCGTAAGC	58	375	PHD finger protein MALE MEIOCYTE DEATH 1
Acro45	veget.,flower,fruit	Chromosome 3	(CAG)5	15	TACTATCCGGAGAGAGGTTCT	ATCTGAGAATCATAGGGATGG	55	296	leucine-rich repeat extensin-like protein 2
Acro46	veget.,flower,fruit	Chromosome 3	(ATC)5	15	CAGATTATAGCACAGCTGGAG	AGTGACTTGAAGCTCATGTTG	55	398	uncharacterized LOC105041692
Acro47	veget.,flower	Chromosome 3	(GTG)8	24	AAATATCCAGAGAGCCTGTTC	ATACATCAACCTCTACAGCCA	58	383	uncharacterized LOC105041760
Acro48	veget.,fruit	Chromosome 3	(CAC)5	15	CTGATACTGGTACCACCCATA	GTAGAAGTGTCCGTCAGTGAT	55	263	zinc finger protein 8-like
Acro49	veget.,fruit	Chromosome 3	(TTC)5	15	ATCACTGACGGACACTTCTAC	CTGTGGAGAAGTTGATGAAGA	58	375	zinc finger protein 8-like
Acro50	veget.,flower	Chromosome 3	(GGC)5	15	ACGAAGACTATTACTACGCCC	GTTCATGTATGTCGGCTTCT	58	291	L-type lectin-domain containing receptor kinase S.6
Acro52	flower,fruit	Chromosome 3	(GAG)6	18	GAGATAAGAGAGCCGAGAAAG	AAAAATCCTCCTCCTCGTT	58	319	ethylene-responsive transcription factor ERF023-like
Acro54	fruit	Chromosome 3	(CCA)5	15	TCTTTCCATCAGAATAGCGT	GTACAGATTGAGATGCCTGAG	58	161	EG45-like domain containing protein
Acro55	fruit	Chromosome 3	(TCC)7	21	ATCACCAAAGCCAACCTC	GAAAACCAAGTAAGGTGGAGT	58	184	chloroplast processing peptidase-like
Acro57	veget., flower	Chromosome 4	(CTC)5	15	AGAAAGAGCAAGAAGAAGAGG	GAGATGTGTTGCTTGAGACC	58	268	uncharacterized LOC105042713
Acro58	veget.,flower,fruit	Chromosome 4	(TCT)6	18	CTCAACACTAGCGTAACGAAT	GTGAAAGCTATGATGATGGAG	58	317	nucleolin-like
Acro62	veget.	Chromosome 4	(CCT)5	15	TCTATTATTCCCTGCACCAC	ACTGCTCGAATAGGATTAGGT	58	132	protein GPR107-like
Acro63	veget.,flower,fruit	Chromosome 4	(CGG)6	18	GTGGGAGAACATCAACAAGTA	ATCTGTATAGTGCCTGACCCT	58	348	trihelix transcription factor GTL1-like
Acro64	veget.,flower	Chromosome 4	(CTG)12	36	GTATGGATGTCGTCGTTGAT	GACTATGGTAATGGACCAACA	55	168	zinc finger protein ZAT9-like
Acro69	fruit	Chromosome 4	(GGC)6	18	CCAGAAGACCCAATCATAGTA	GATTCTCCTCTGCATAGCC	58	388	probable alpha-1,6-mannosyltransferase MNN10
Acro71	veget., flower	Chromosome 5	(CGA)5	15	AGCAGCTTGAATACTCATCAC	ATACCTCATCGTAGACCCATT	55	303	protein trichome birefringence-like 33
Acro72	veget.,flower,fruit	Chromosome 5	(GGA)6	18	GATGTAGATGAGAACGACAGC	CCTCCTAAACAAGCATCTCTT	55	244	uncharacterized LOC105044928
Acro73	veget.,flower,fruit	Chromosome 5	(CGT)5	15	AAGAACGTCTACAGGGGAAT	CATCAAGGCCTTATCCAAC	55	363	ethylene-responsive transcription factor RAP2-3-like
Acro74	veget.,flower,fruit	Chromosome 5	(GCG)5	15	GTGAGTACATGTAGCCCTGAG	GAATCTGTAGCTAAGGAGGCT	55	226	pollen-specific leucine-rich repeat extensin-like protein 1
Acro76	veget.,flower	Chromosome 5	(GAA)7	21	TAAGATCTTGATCGTGTCACC	AGGGTCTTCTGATATGCTCTC	55	262	uncharacterized LOC105045915 [
Acro77	veget., flower	Chromosome 5	(TCA)7	21	TCTACTTCAGGTTCACCAAGA	CTAGACCTGTGTCGTCAGAAC	55	395	uncharacterized LOC105045867
Acro80	veget.,flower,fruit	Chromosome 5	(TCC)9	27	ACTTGTCCAACCCTAATGAAC	GGTTTATCTCCTCCCACTCT	55	344	probable anion transporter 1, chloroplastic
Acro82	veget.	Chromosome 6	(CAC)7	21	TGCTGCCACTACCTATATCAT	GGATGGTGTCGTAAGTGTAGA	55	179	subtilisin-like protease
Acro84	veget.,flower,fruit	Chromosome 6	(GAG)6	18	CTGCTGCAGTAAAGAGAGAGA	GTTGTAGCCATGATAGGAAGA	55	121	calcium-dependent protein kinase isoform 2-like
Acro87	veget.,flower,fruit	Chromosome 6	(CCG)8	24	CAGACTCCTCATACGACCC	GAACCCCACTACAACAAGAT	58	238	cytidine deaminase 1-like
Acro88	flower	Chromosome 6	(TGC)7	21	GGTTGTCTATTGATGAGTCCA	CAAATGAATATGCTTCACCC	58	181	uncharacterized LOC105046428
Acro89	flower,fruit	Chromosome 6	(TCC)8	24	CCTTGTAATTCTGACCTTCCT	CGTCTTCATCTCAGTCTTCTG	55	119	uncharacterized protein At4g00950
Acro91	fruit	Chromosome 6	(CGC)6	18	CTTCCCTTTCTCGTTTTCTC	AGACGTTAATGTCCTTCATCC	55	338	fatty-acid-binding protein 1
Acro92	fruit	Chromosome 6	(AGG)5	15	GCACGTATACTCCATTGATGA	CATTCCCTCCTCAACCTC	55	394	9-cis-epoxycarotenoid dioxygenase, chloroplastic-like
Acro93	veget.,flower,fruit	Chromosome 7	(GCA)5	15	ATCTAGTCTCAGCCTGACCA	GAAGGGGAGAGAGAGGAGT	58	213	uncharacterized LOC105048419
Acro94	veget.	Chromosome 7	(AAG)7	21	TTCCTTCCACCTTCTCTAAAC	AGGGTTTATGATGATAGCGA	58	109	RING-H2 finger protein ATL44-like
Acro97	veget.,flower,fruit	Chromosome 7	(GCT)12	36	ATTCTTCCCCTCTAAGAACCT	CTCAATTCCCTGCAACTATAC	55	302	uncharacterized LOC105049151
Acro98	veget.,flower	Chromosome 7	(AGA)5	15	TCCAGAGTTTAGAGGTGACAA	GCATTCTTCTTCCTCTACCAT	55	226	uncharacterized LOC105049157
Acro99	veget.,flower	Chromosome 7	(CGC)5	15	ATAACTACTTCACATCGCAGC	CTCTTGAAGTAGCCCCTGT	58	265	leucine-rich repeat extensin-like protein 2
Acro100	veget.,flower,fruit	Chromosome 7	(CTG)6	18	CTTGACCTTGTATCCCCTAAG	GCAGCAGAAGAGAAGAGAAA	55	369	uncharacterized LOC105049239
Acro101	flower, fruit	Chromosome 7	(GGA)5	15	GTACATGTCAAGAACGACGAT	TCTCTTCTTCTCCCTCTCTTC	58	283	thioredoxin F, chloroplastic-like
Acro102	flower, fruit	Chromosome 7	(CCA)5	15	GGCTAAGATCATTAATGGGAC	GGACCATACCAATTTCCTTAG	55	268	protein CHUP1, chloroplastic-like
Acro103	veget.	Chromosome 8	(AGC)11	33	GTTGAGAGGGAAGAAGGACT	GTCGACTACATCCAGAAAGG	58	369	uncharacterized acetyltransferase At3g50280-like
Acro105	veget., flower	Chromosome 8	(CGG)5	15	CTGGTAGGGGATATCGTAGTC	GCCACCTCATCTTCTACATC	55	194	uncharacterized LOC105049445
Acro106	veget., flower,fruit	Chromosome 8	(CGG)5	15	CACCACCAATACTCCAACTC	ATAAATTCCGGTAGAGTCCC	55	239	type I inositol 1,4,5-trisphosphate 5-phosphatase 13-like
Acro108	flower	Chromosome 8	(GCT)6	18	GTTATCTGATGTTTTCTCCCC	GAGCAAGTCAACAATTCTACC	55	242	transcription factor RF2a-like
Acro109	veget.,fruit	Chromosome 9	(AGG)5	15	AACTTCCTGGTAGGCAAACT	TTCAACCTTCTCTTCCACTCT	55	289	desiccation-related protein PCC13-62-like
Acro110	veget.,flower	Chromosome 9	(CTT)5	15	GAGAGCAACAGCATAATTGTC	CTTCAGAGGCAGGAGTTAGAT	55	246	endoglucanase 12-like
Acro111	veget.	Chromosome 9	(ATG)5	15	CAGAAAAGAGACCAGTTGATG	GTCACAGATTCTAAGCATTGG	55	181	probable LRR receptor-like serine/threonine-protein kinase At3g47570
Acro113	veget.	Chromosome 9	(CCG)5	15	GTTATTCCTCATGGCTGATG	ACATATGAGTAATGGAGGGCT	58	196	LOB domain-containing protein 25-like
Acro116	veget., flower,fruit	Chromosome 10	(GCC)6	18	CTCTTCACGCTCACAATTAAC	AGAAGAAGAAGGAGAGGATGA	55	340	probable inactive receptor kinase At5g67200
Acro118	veget.,flower	Chromosome 10	(AGC)6	18	GATGCTAATATACCGCACTTG	TAGTAGTCTGACTGAGGCTCG	55	336	uncharacterized LOC105052962
Acro121	veget., flower,fruit	Chromosome 10	(CAT)9	27	CATTACCACTGGTGTCATTCT	TGCTTGCTACTGATGATACCT	55	303	nucleolar protein 14
Acro122	veget.,flower	Chromosome 10	(ACC)5	15	AAAGGATCTGGAGACTCTGAA	ACGAGTTCTCCTATCGTTGAT	55	343	protein LONGIFOLIA 2-like
Acro124	flower,fruit	Chromosome 10	(CGC)5	15	AAAGACAACTGGAGAGACACA	GCTCTAATCCATCTAGGGTTC	55	229	uncharacterized LOC105052490
Acro125	veget.,flower,fruit	Chromosome 11	(GTA)5	15	GTGTTCGATAGCAGTATCGTC	TTACAGCCATAGTAAAGTCGC	55	196	nucleolin-like
Acro126	veget.,flower,fruit	Chromosome 11	(TTC)9	27	CCTATGCTGCTAGGTAATTCA	GTTGAGTCTGAAAGGGAGAAG	55	305	H/ACA ribonucleoprotein complex subunit 4-like
Acro130	veget.,flower,fruit	Chromosome 11	(TCT)6	18	GAACTCCTTGATCTTCTCCTC	CGTTAGGGATAAGAAAGTCGT	58	307	uncharacterized mitochondrial protein ymf11
Acro136	veget.	Chromosome 12	(GCA)5	15	GATTTCCACCATCTCCATC	CTCCAGTGTTGTTGTTGATGT	58	163	putative DNA-binding protein ESCAROLA
Acro137	veget.	Chromosome 12	(CAA)5	15	CAATACCTCCATTGTCTACCA	GGTTGTGTTCTCTGTCAACAT	55	146	trihelix transcription factor GTL1-like
Acro138	veget.	Chromosome 12	(AAG)11	33	GAACTCTGGAATCTCCAACTC	ACTTCTCTAGTGGTTGAAGGG	55	153	WD repeat-containing protein RUP2
Acro142	veget.,flower,fruit	Chromosome 12	(GGA)6	18	GTAGACGAGGTAGATGCTGC	GCCTCTAAGACCTCCTCCT	58	321	lysM domain receptor-like kinase 3
Acro143	flower	Chromosome 12	(TGC)6	18	CCTCTTTTCTTCTTCTTGCTC	ACTGGGCTTATACTGATCTCC	55	132	UDP-galactose/UDP-glucose transporter 4-like
Acro144	flower	Chromosome 12	(AGG)6	18	AAACTAGGTGTGGTGACAGAA	ACTCCTCTGAGATAATAAAGCG	55	217	ABC transporter B family member 1-like
Acro145	flower	Chromosome 12	(CAG)5	15	CAGGAAGGACTGACAATGATA	CTACACTACTCCCGTAGCTGA	55	372	transcription factor RAX2-like
Acro146	veget.,flower	Chromosome 13	(GGT)6	18	AAGTAGATCAGGTGGTGACAA	GGAAGTCGTCCAGATTTTAAC	55	176	leucine-rich repeat receptor-like serine/threonine-protein kinase BAM1
Acro147	veget.,flower,fruit	Chromosome 13	(TCC)6	18	GTCCTTGCTCTATTTCATCCT	CTCCATCTTTTGTTACCAGTG	55	273	uncharacterized LOC105055922
Acro148	veget.,flower,fruit	Chromosome 13	(CCG)5	15	ATGCTCCCTTATGATCTTCTC	AACCTCAACCTCTTCTCCAC	58	375	flavonoid 3'-monooxygenase-like
Acro149	veget.	Chromosome 13	(CGG)9	27	GATCTTCTCCTCCTCAATTTC	CGATACCCAAGATCAAGAAG	55	335	protein diaphanous homolog 1-like
Acro151	veget.,flower,fruit	Chromosome 13	(GCC)6	18	ATGTTCCGCTTCTAAGGTATC	AGTATACTTCACCAAGCTCCC	55	281	uncharacterized aarF domain-containing protein kinase At1g79600, chloroplastic
Acro152	veget.,flower,fruit	Chromosome 13	(AGG)5	15	ACTGAGAAGGCAAGTCATACA	TCAGGGATCATAACACTCATC	55	186	probable arabinosyltransferase ARAD1
Acro153	veget.,flower,fruit	Chromosome 13	(CAG)6	18	CATGTAGCAGCTCAAGCTAAC	AAGTGAGGATGATCTCTGGAT	55	258	uncharacterized LOC105056687
Acro155	veget.	Chromosome 13	(TCC)7	21	CTGTTCTTCCCTTGGTCTC	CCGGAGATATAGAGGGACTTA	55	397	probable inactive leucine-rich repeat receptor-like protein kinase At5g20690
Acro156	veget., flower, fruit	Chromosome 14	(GCA)8	24	GGCTCTCAGAAGAAGATGAGT	CAGTAAGAAACCTCTCCCATT	55	174	two-component response regulator-like PRR37
Acro158	veget.,flower,fruit	Chromosome 14	(CCG)5	15	GTCCATTTTATTACCTCCAGC	ACCAGCTCTCCTTCCTTAAC	55	368	zinc finger CCCH domain-containing protein 53-like
Acro159	veget.,flower,fruit	Chromosome 14	(TCT)7	21	GTAGATTATATGCCAAGCCTTC	CATCAACACACTGAGGTCTCT	55	352	UPF0496 protein At5g66675-like
Acro160	veget., flower,fruit	Chromosome 14	(GAG)5	15	GTTCATCCTGACAAGAACAAG	TATGAAATTAGTCCCTCCTCC	55	351	chaperone protein dnaJ 49
Acro162	veget.,flower,fruit	Chromosome 14	(CAG)6	18	CAACACGACTATCTACCATCC	AGATCGAGGTAAACCATTCTC	55	123	regulatory protein NPR5-like
Acro164	flower	Chromosome 14	(GGA)5	15	ACTTCGAGGTTCTCCACC	GCATCATGTGCTTGAACTC	58	291	probable calcium-binding protein CML27
Acro165	fruit	Chromosome 14	(GAG)7	21	AGACTGAAGAGACCGAGTTTT	TGTACCACACTCATGCTCC	58	148	F-box protein At3g54460
Acro166	veget.,flower,fruit	Chromosome 15	(GAA)6	18	AACCTTACAATCTCCGTAACC	TATCTCATCACTCTCGAGTCC	58	328	putative pentatricopeptide repeat-containing protein At5g06400, mitochondrial
Acro167	veget.,flower,fruit	Chromosome 15	(AGG)7	21	CATATCGCCTACAACTACCAG	ACCACCATGTTCTTGAACTC	55	308	uncharacterized LOC105061580
Acro168	veget.,flower,fruit	Chromosome 15	(CTG)6	18	AACTTCTTGAACTCCTCATCC	CACCTTCTCTCCCTCTCTTC	58	239	probable zinc metallopeptidase EGY3, chloroplastic
Acro170	veget.,flower,fruit	Chromosome 15	(CTT)7	21	GATCCACCAAGAGAAAAGACT	CTTCAAGATGACAAAGAGGGT	55	137	uncharacterized TPR repeat-containing protein At1g05150-like
Acro171	veget.,flower,fruit	Chromosome 15	(GAG)6	18	AGTCTTCTTACCGTCTGCTCT	CAGATATTCCATCCACAAGAC	55	398	zeaxanthin epoxidase, chloroplastic
Acro172	veget.,flower,fruit	Chromosome 15	(CTT)5	15	GCAGAGACTTCACCTCTTCTT	GTTCAAGTCCTTGTCTTCCTT	55	264	BRI1 kinase inhibitor 1-like
Acro174	veget.,flower,fruit	Chromosome 15	(TCA)5	15	GGTATGTCTTCAAGAAGGGTT	TGCATATCATCAGAGAGGAAG	55	193	translation initiation factor eIF-2B subunit beta
Acro178	veget., flower	Chromosome 16	(AAG)5	15	GAGGATGGAGTAGATTTCGTT	TCTATCAAGCAAGCATCTCTC	55	329	uncharacterized LOC105058955
Acro180	veget., flower,fruit	Chromosome 16	(CTT)6	18	CTCTTCTTCTTCGATCTGGAC	TCTCTCCCTCAAGGATTATCT	55	175	BUD13 homolog
Acro182	flower, fruit	Chromosome 16	(GCG)5	15	GGGTCTACAAGGACAAGAGTC	ACTGATGCCCAGTTATCATC	55	224	U11/U12 small nuclear ribonucleoprotein 31 kDa protein
Acro183	veget., flower,fruit	unplaced	(ATC)5	15	GAGATCTCTTCATCACTCCCT	TCCATGACTGATAGAGGTGAC	58	350	probable alpha-glucosidase Os06g0675700
Acro187	fruit	unplaced	(GCG)5	15	CTATAGAATTTGGAGCAGCAG	AACAGTATAGGCCTCCTGTG	58	216	splicing factor 3B subunit 4-like
Acro188	veget.,flower,fruit	unplaced	(GCC)5	15	GTCTCCTTCTTACCCTTCTCC	TCCATGTACAAGAAGATCCAC	55	236	CBL-interacting protein kinase 6
Acro189	veget.,flower,fruit	unplaced	(CTG)7	21	CCTCCCATCAATAGGTCTAAC	ATCAGGTGATACACAAGCATC	58	274	uncharacterized LOC105060244
Acro190	veget.,flower,fruit	unplaced	(AGC)5	15	AAGAAGAAAGATGAGGGTGAC	TACTCACTTGACCTTGTTTGG	55	157	veget.ative cell wall protein gp1
Acro191	veget., flower,fruit	unplaced	(GCT)7	21	AAGAGAGCGATGATTTCTTG	TATTCTCTCCGCCTCTTCTAT	55	242	sufE-like protein, chloroplastic
Acro192	veget.,flower,fruit	unplaced	(ATG)5	15	TGACAAGGATAGGACTGAGAA	AATCCTATATACATCCCTCGC	55	307	uncharacterized LOC105061170
Acro193	veget.,flower,fruit	unplaced	(GGT)5	15	GATGGTCAGATTTGTACTTGG	ATCTGTACTGCAGGAACTTCA	55	198	FAS1 domain-containing protein SELMODRAFT_448915-like
Acro195	veget.,flower,fruit	unplaced	(CTC)5	15	GTGTTCCTCCTGTTTCTGATA	TCTGACTGTTAGAAAACAGGG	55	385	uncharacterized membrane protein At1g75140-like
Acro196	veget., flower,fruit	unplaced	(GGA)7	21	AGAGTACTCAGTCTTGGGCTT	CAAGAACCCTAACCCTAATTC	55	259	uncharacterized LOC105061463
Acro197	veget.,flower,fruit	unplaced	(GGA)5	15	AAAGTCGACTCCTCTCTTGTT	CAGCAATTCTTCAGTGGATAG	55	381	probable dimethyladenosine transferase
Acro198	veget.	unplaced	(TGG)5	15	ACACGTCTTCATGCTCTAATG	TGAGTTCCTTCCTAAATCCTC	55	281	galactose oxidase-like
Acro199	veget.,flower,fruit	unplaced	(CCG)5	15	GGTCTTCGCTCTATCTCCTT	AGATAGCTCAGTAAAGGGAGG	55	355	uncharacterized LOC105032215
Acro201	veget.,flower	unplaced	(CAG)5	15	GGAGCTAAAGATGAGGAGAAG	CGGATGGGTGTAGAAGTTATT	55	390	uncharacterized LOC105032506
Acro203	flower	unplaced	(AGG)5	15	AGGGTGCCTATTTTGAGATAC	GATGACGTCTCCCTCCTC	58	224	flavonoid 3',5'-hydroxylase 1-like
Acro205	flower	unplaced	(CAC)6	18	AATGCTGTAATAGCCGGAG	GAGAGGAACTACGGGATCTT	55	162	glucan endo-1,3-beta-glucosidase 11-like
Acro206	fruit	unplaced	(CCA)7	21	TATCGTCTCCTCCACCCT	CGTAGGAGAGAATGACGGT	58	341	pentatricopeptide repeat-containing protein At4g36680, mitochondrial-like
Acro208	veget., flower,fruit	unplaced	(TGC)5	15	GGCAACTAAACTCATTGACAG	CAGCAGTCTAACCAGCATTAT	55	367	histone acetyltransferase HAC1-like
Acro209	flower, fruit	unplaced	(GGA)7	21	GTATCCCCTACGAGAAGAAGA	AAGAAGAAGAAGAACCACCC	55	189	protein LIGHT-DEPENDENT SHORT HYPOCOTYLS 6-like
Acro210	veget.	unplaced	(CTG)6	18	ACCAAGAGAAGGATGGATG	ATCTGGAGGAGTACGAGAAGA	55	218	agamous-like MADS-box protein AGL62
Acro211	veget., flower,fruit	unplaced	(CCT)6	18	GACTTTCTTTCCTCCTCCTC	GATTTGAAGGAGGAGGTGTAG	58	203	U11/U12 small nuclear ribonucleoprotein 48 kDa protein
Acro212	veget.	unplaced	(CCA)5	15	GGTTTCTAAGAGGGAGTTTGA	CAGGTGAAGAAGAATTGAGTG	58	206	umecyanin-like
Acro213	fruit	unplaced	(TGC)5	15	CCCCCTTCTACTCTTCTTGA	GTGTAAATAATGTCTCGCTGG	55	221	AP2-like ethylene-responsive transcription factor TOE3
Acro214	flower,fruit	unplaced	(GAG)5	15	GTTTTAGGAAGAGGAGAGGTG	GTGGCAATACTTCCTCGTT	58	133	pentatricopeptide repeat-containing protein At4g38150-like
Acro215	veget.	unplaced	(AAG)5	15	GGTTCTCCTCCTTCCTTCT	GAGCTTAAGAGCATGACAAAG	55	197	separase-like
Acro216	veget., flower,fruit	unplaced	(GAG)5	15	GGTAGGAAAAGTAGTGGCATT	ACAAGTATTTTCTCCAGGCTC	55	302	golgin candidate 2
Acro217	veget., flower	unplaced	(CCT)8	24	ACCAATAAATCCACGTTGTC	GAAGAAAAATGGGAGCTACAG	58	106	F-box protein SNE-like
Acro218	veget.,flower	unplaced	(CCT)7	21	ACTGCAAGAACCCTCCTC	GATTGTTTGACTAGCAGCAAC	58	145	WUSCHEL-related homeobox 4
Acro220	flower	unplaced	(CTC)5	15	CCCAGATACAGCAGATAACAG	CATGTGGTGTTGGAGTATAGG	55	209	WUSCHEL-related homeobox 3-like
Acro221	flower,fruit	unplaced	(GGA)5	15	GATGATGGAAACAGCTCG	CCTCAAAACCCTACCAAAA	55	126	amidophosphoribosyltransferase, chloroplastic-like
Acro223	veget., flower,fruit	unplaced	(GAT)5	15	TCCTGGAGGAGACTTACTAGG	CTTTGTTGACTAGTGCATTCC	55	212	uncharacterized LOC105035882
Acro225	veget.,flower,fruit	unplaced	(GTG)5	15	AGTCTTGAACTCATTCAGCAG	TACTTCAGAGTCTTAGCCACG	58	216	magnesium-protoporphyrin IX monomethyl ester [oxidative] cyclase, chloroplastic
Acro227	veget.	unplaced	(GGT)6	18	CAGAGACGACATAGGAATCTG	GCTGCTCTATTTCAACTCAAG	55	393	pentatricopeptide repeat-containing protein At3g12770-like
Acro228	veget.	unplaced	(CCA)7	21	AGCTATGCCACCTCACTG	TGTTTAGGGAGTCAAGTCTCA	55	247	probable leucine-rich repeat receptor-like protein kinase At1g35710
