# Supplementary material for: Development of novel EST-SSR markers in the macaúba palm (Acrocomia aculeata) using transcriptome sequencing and cross-species transferability in Arecaceae species
Source: BMC Plant Biol. 2018 Nov 12;18:276. doi: 10.1186/s12870-018-1509-9 (PMC6233587; doi:10.1186/s12870-018-1509-9)
Supplement: Supplementary file 4 — Table S4. Twenty EST-SSR that are more informative, primer sequence, and genetic statistics. (XLSX 12 kb) [file 12870_2018_1509_MOESM4_ESM.xlsx]

## Sheet: Planilha1
	PIC	PI	He	Ho	Tissue	Motif	Motif lenght	Forward primer	Reverse primer	Ta	Amplicon size
Acro205	0.777	0.0634689	0.826613	0.25	flower	(CAC)6	18	AATGCTGTAATAGCCGGAG	GAGAGGAACTACGGGATCTT	55	114 - 195
Acro201	0.775722	0.0633623	0.828042	0.5	veget.,flower	(CAG)5	15	GGAGCTAAAGATGAGGAGAAG	CGGATGGGTGTAGAAGTTATT	55	312 - 441
Acro111	0.761148	0.0734264	0.820106	0.714286	veget.	(ATG)5	15	CAGAAAAGAGACCAGTTGATG	GTCACAGATTCTAAGCATTGG	55	154 - 187
Acro39	0.759177	0.0743017	0.812834	0.470588	veget.,flower	(GCG)7	21	GATGTTATGCTCAACTCCATC	GTACCATAGCTTCCTCCACTT	55	350 - 401
Acro227	0.7441	0.0815723	0.798574	0	veget.	(GGT)6	18	CAGAGACGACATAGGAATCTG	GCTGCTCTATTTCAACTCAAG	55	348 - 417
Acro93	0.714503	0.0967062	0.770053	0	veget.,flower,fruit	(GCA)5	15	ATCTAGTCTCAGCCTGACCA	GAAGGGGAGAGAGAGGAGT	58	150 - 213
Acro225	0.708693	0.104788	0.77621	0.0625	veget.,flower,fruit	(GTG)5	15	AGTCTTGAACTCATTCAGCAG	TACTTCAGAGTCTTAGCCACG	58	216 - 285
Acro36	0.702726	0.105946	0.767816	0.533333	fruit	(CCT)5	15	GCAGCTAGGGTTTCTCTTG	ATGACCATGTAGTCAGTCCAG	55	180 - 221
Acro126	0.700462	0.107371	0.762923	0.352941	veget.,flower,fruit	(TTC)9	27	CCTATGCTGCTAGGTAATTCA	GTTGAGTCTGAAAGGGAGAAG	55	302 - 350
Acro203	0.699564	0.108269	0.762923	0.764706	flower	(AGG)5	15	AGGGTGCCTATTTTGAGATAC	GATGACGTCTCCCTCCTC	58	164 - 227
Acro183	0.690418	0.110168	0.746881	0.0588235	veget., flower,fruit	(ATC)5	15	GAGATCTCTTCATCACTCCCT	TCCATGACTGATAGAGGTGAC	58	350 - 404
Acro221	0.686431	0.118933	0.757576	0.235294	flower,fruit	(GGA)5	15	GATGATGGAAACAGCTCG	CCTCAAAACCCTACCAAAA	55	126 - 141
Acro191	0.685411	0.117536	0.752228	0.588235	veget., flower,fruit	(GCT)7	21	AAGAGAGCGATGATTTCTTG	TATTCTCTCCGCCTCTTCTAT	55	230 - 245
Acro42	0.683294	0.120453	0.754011	0.176471	veget.,flower,fruit	(GGC)6	18	CTCCAAGAATCCCTTCTCTC	CCTGATAGTACTCCTGCCTCT	55	133 - 184
Acro206	0.680481	0.117371	0.741935	0.125	fruit	(CCA)7	21	TATCGTCTCCTCCACCCT	CGTAGGAGAGAATGACGGT	58	338 - 371
Acro62	0.668582	0.126794	0.741538	0.230769	veget.	(CCT)5	15	TCTATTATTCCCTGCACCAC	ACTGCTCGAATAGGATTAGGT	58	132 - 246
Acro171	0.662066	0.128212	0.721925	0.294118	veget.,flower,fruit	(GAG)6	18	AGTCTTCTTACCGTCTGCTCT	CAGATATTCCATCCACAAGAC	55	398 - 449
Acro189	0.659322	0.131653	0.723708	0.411765	veget.,flower,fruit	(CTG)7	21	CCTCCCATCAATAGGTCTAAC	ATCAGGTGATACACAAGCATC	58	274 - 307
Acro64	0.645565	0.140148	0.716578	1	veget.,flower	(CTG)12	36	GTATGGATGTCGTCGTTGAT	GACTATGGTAATGGACCAACA	55	159 - 180
Acro190	0.642139	0.142656	0.701613	0.4375	veget.,flower,fruit	(AGC)5	15	AAGAAGAAAGATGAGGGTGAC	TACTCACTTGACCTTGTTTGG	55	157 - 187
PIC	Polymorphism Information Content
He	Expected heterozygosity
Veget.	Vegetative tissues (root, leaves, bulb)
PI	Probability of Identity
