# Supplementary material for: Development of novel EST-SSR markers in the macaúba palm (Acrocomia aculeata) using transcriptome sequencing and cross-species transferability in Arecaceae species
Source: BMC Plant Biol. 2018 Nov 12;18:276. doi: 10.1186/s12870-018-1509-9 (PMC6233587; doi:10.1186/s12870-018-1509-9)
Supplement: Supplementary file 5 — Table S5. EST-SSR transferred in Acrocomia totai, Acrocomia intumescens, hat palm, peach palm, juçara palm, and African oil palm. (XLSX 41 kb) [file 12870_2018_1509_MOESM5_ESM.xlsx]

## Sheet: Planilha1
	Acrocomia totai							Acrocomia intumescens							Hat palm							Peach palm							Juçara palm							African oil palm
	Transferability	Na	Ne	I	Ho	He		Transferability	Na	Ne	I	Ho	He		Transferability	Na	Ne	I	Ho	He		Transferability	Na	Ne	I	Ho	He		Transferability	Na	Ne	I	Ho	He		Transferability	Na	Ne	I	Ho	He
Acro2	Yes	2	1.21951	0.325083	0.2	0.18		Yes	2	1.92308	0.673012	0	0.48		Yes	2	1.6	0.562335	0	0.375		Yes	2	1.47059	0.500402	0	0.32		No	0	0	0	0	0		Yes	3	2.27273	0.950271	0	0.56
Acro3	Yes	1	1	0	0	0		Yes	2	1.47059	0.500402	0	0.32		Yes	3	2.27273	0.950271	0	0.56		Yes	2	2	0.693147	0.6	0.5		Yes	1	1	0	0	0		Yes	4	3	1.24245	0.666667	0.666667
Acro6	Yes	2	1.47059	0.500402	0	0.32		Yes	1	1	0	0	0		Yes	2	1.8	0.636514	0	0.444444		Yes	2	1.47059	0.500402	0	0.32		Yes	2	1.8	0.636514	0	0.444444		Yes	3	2.57143	1.0114	0.666667	0.611111
Acro10	Yes	4	3.33333	1.27985	0.8	0.7		Yes	2	1.92308	0.673012	0	0.48		Yes	2	1.6	0.562335	0.5	0.375		Yes	2	1.47059	0.500402	0	0.32		No	0	0	0	0	0		Yes	5	2.5	1.22753	0.4	0.6
Acro14	Yes	1	1	0	0	0		Yes	2	1.92308	0.673012	0	0.48		No	0	0	0	0	0		Yes	1	1	0	0	0		Yes	1	1	0	0	0		Yes	1	1	0	0	0
Acro15	Yes	2	1.21951	0.325083	0.2	0.18		Yes	1	1	0	0	0		No	0	0	0	0	0		Yes	1	1	0	0	0		No	0	0	0	0	0		No	0	0	0	0	0
Acro16	Yes	2	2	0.693147	1	0.5		Yes	2	2	0.693147	1	0.5		Yes	2	1.92308	0.673012	0.8	0.48		Yes	2	2	0.693147	1	0.5		Yes	3	2.27273	0.950271	0.6	0.56		Yes	1	1	0	0	0
Acro17	Yes	2	1.92308	0.673012	0	0.48		Yes	1	1	0	0	0		Yes	3	2.27273	0.950271	0	0.56		No	0	0	0	0	0		Yes	1	1	0	0	0		Yes	2	1.92308	0.673012	0	0.48
Acro20	Yes	2	1.92308	0.673012	0.4	0.48		Yes	2	1.47059	0.500402	0	0.32		Yes	1	1	0	0	0		Yes	2	1.47059	0.500402	0	0.32		Yes	1	1	0	0	0		Yes	2	1.47059	0.500402	0	0.32
Acro22	Yes	2	1.47059	0.500402	0	0.32		Yes	2	1.47059	0.500402	0	0.32		No	0	0	0	0	0		No	0	0	0	0	0		No	0	0	0	0	0		Yes	2	1.92308	0.673012	0	0.48
Acro23	Yes	1	1	0	0	0		Yes	1	1	0	0	0		No	0	0	0	0	0		No	0	0	0	0	0		Yes	1	1	0	0	0		Yes	3	2.27273	0.950271	0	0.56
Acro24	Yes	1	1	0	0	0		Yes	1	1	0	0	0		No	0	0	0	0	0		Yes	1	1	0	0	0		Yes	2	1.21951	0.325083	0.2	0.18		No	0	0	0	0	0
Acro25	Yes	2	1.6	0.562335	0.5	0.375		Yes	1	1	0	0	0		Yes	3	2.27273	0.950271	0	0.56		No	0	0	0	0	0		Yes	1	1	0	0	0		Yes	3	1.68421	0.735622	0.25	0.40625
Acro27	Yes	1	1	0	0	0		Yes	1	1	0	0	0		Yes	4	2.94118	1.19355	0.2	0.66		Yes	1	1	0	0	0		Yes	3	2.27273	0.950271	0.4	0.56		Yes	3	1.51515	0.639032	0.2	0.34
Acro29	Yes	1	1	0	0	0		Yes	1	1	0	0	0		No	0	0	0	0	0		Yes	3	2.27273	0.950271	0	0.56		Yes	2	1.21951	0.325083	0.2	0.18		No	0	0	0	0	0
Acro30	Yes	4	2.77778	1.16828	0.8	0.64		Yes	2	1.92308	0.673012	0	0.48		Yes	3	1.85185	0.801819	0.2	0.46		Yes	3	2.27273	0.950271	0.8	0.56		Yes	2	1.21951	0.325083	0.2	0.18		Yes	2	1.92308	0.673012	0	0.48
Acro32	Yes	5	3.125	1.35924	0.4	0.68		Yes	1	1	0	0	0		Yes	2	1.6	0.562335	0	0.375		Yes	6	5	1.69574	0.4	0.8		No	0	0	0	0	0		Yes	1	1	0	0	0
Acro33	Yes	1	1	0	0	0		Yes	1	1	0	0	0		Yes	3	2.27273	0.950271	0	0.56		Yes	1	1	0	0	0		Yes	2	1.47059	0.500402	0	0.32		Yes	3	1.85185	0.801819	0.2	0.46
Acro34	Yes	1	1	0	0	0		Yes	1	1	0	0	0		Yes	4	3.33333	1.27985	0.6	0.7		Yes	2	1.92308	0.673012	0.8	0.48		Yes	3	2.38095	0.943348	1	0.58		Yes	1	1	0	0	0
Acro36	Yes	6	4.16667	1.60944	0.6	0.76		Yes	2	1.92308	0.673012	0	0.48		Yes	2	1.47059	0.500402	0	0.32		Yes	1	1	0	0	0		No	0	0	0	0	0		Yes	3	2.27273	0.950271	0.4	0.56
Acro37	Yes	2	1.47059	0.500402	0	0.32		Yes	1	1	0	0	0		No	0	0	0	0	0		No	0	0	0	0	0		Yes	4	2.94118	1.22061	0.8	0.66		Yes	2	1.47059	0.500402	0	0.32
Acro38	Yes	3	2.27273	0.950271	0	0.56		Yes	2	1.47059	0.500402	0	0.32		Yes	2	1.6	0.562335	0	0.375		Yes	2	1.47059	0.500402	0	0.32		Yes	1	1	0	0	0		Yes	3	2.94118	1.0889	0.2	0.66
Acro39	Yes	4	3.57143	1.33218	0.4	0.72		Yes	1	1	0	0	0		Yes	2	1.47059	0.500402	0	0.32		Yes	4	3.57143	1.33218	0	0.72		No	0	0	0	0	0		Yes	2	1.47059	0.500402	0	0.32
Acro41	Yes	1	1	0	0	0		Yes	1	1	0	0	0		Yes	2	1.47059	0.500402	0	0.32		Yes	1	1	0	0	0		Yes	1	1	0	0	0		No	0	0	0	0	0
Acro42	Yes	8	7.14286	2.02533	0.8	0.86		Yes	3	2.38095	0.943348	0.6	0.58		Yes	3	2.27273	0.950271	0	0.56		Yes	3	2.77778	1.05492	0	0.64		Yes	1	1	0	0	0		Yes	2	1.92308	0.673012	0	0.48
Acro44	Yes	3	1.51515	0.639032	0.2	0.34		Yes	2	1.47059	0.500402	0	0.32		Yes	4	3.57143	1.33218	0	0.72		Yes	4	3.33333	1.27985	1	0.7		Yes	1	1	0	0	0		Yes	3	2.17391	0.897946	0.2	0.54
Acro45	Yes	4	2.38095	1.0889	0.4	0.58		Yes	2	1.92308	0.673012	0	0.48		Yes	2	1.47059	0.500402	0	0.32		Yes	1	1	0	0	0		Yes	4	2.94118	1.22061	0.6	0.66		Yes	3	2.77778	1.05492	0.4	0.64
Acro46	Yes	3	2.17391	0.897946	0.2	0.54		Yes	1	1	0	0	0		Yes	4	3.57143	1.33218	0	0.72		Yes	1	1	0	0	0		Yes	1	1	0	0	0		Yes	1	1	0	0	0
Acro47	Yes	2	1.92308	0.673012	0	0.48		Yes	2	1.92308	0.673012	0	0.48		Yes	3	2.27273	0.950271	0	0.56		No	0	0	0	0	0		Yes	1	1	0	0	0		Yes	5	3.84615	1.47081	0.2	0.74
Acro48	Yes	1	1	0	0	0		Yes	3	2.27273	0.950271	0	0.56		Yes	4	4	1.38629	0	0.75		Yes	1	1	0	0	0		Yes	1	1	0	0	0		Yes	3	2.77778	1.05492	0.4	0.64
Acro49	Yes	1	1	0	0	0		Yes	1	1	0	0	0		Yes	3	2.66667	1.03972	0	0.625		Yes	2	1.21951	0.325083	0.2	0.18		Yes	1	1	0	0	0		No	0	0	0	0	0
Acro50	Yes	1	1	0	0	0		Yes	1	1	0	0	0		Yes	3	2.63158	1.02965	0.2	0.62		Yes	2	1.47059	0.500402	0.4	0.32		Yes	4	2.38095	1.0889	0.4	0.58		Yes	1	1	0	0	0
Acro52	Yes	2	1.47059	0.500402	0	0.32		Yes	1	1	0	0	0		No	0	0	0	0	0		Yes	3	2.27273	0.950271	0.6	0.56		No	0	0	0	0	0		Yes	4	3.57143	1.33218	0	0.72
Acro54	Yes	2	1.47059	0.500402	0	0.32		Yes	1	1	0	0	0		Yes	2	1.47059	0.500402	0	0.32		Yes	1	1	0	0	0		Yes	2	1.92308	0.673012	0	0.48		Yes	2	1.92308	0.673012	0	0.48
Acro55	Yes	3	2.77778	1.05492	0	0.64		Yes	3	2.27273	0.950271	0	0.56		No	0	0	0	0	0		Yes	2	1.47059	0.500402	0	0.32		No	0	0	0	0	0		Yes	4	3.33333	1.27985	0.4	0.7
Acro57	Yes	3	1.51515	0.639032	0.4	0.34		Yes	1	1	0	0	0		Yes	3	2.27273	0.950271	0	0.56		Yes	4	3.84615	1.36616	0.6	0.74		Yes	5	4.54545	1.55711	0.2	0.78		Yes	2	1.92308	0.673012	0	0.48
Acro58	Yes	1	1	0	0	0		Yes	1	1	0	0	0		Yes	1	1	0	0	0		Yes	1	1	0	0	0		Yes	1	1	0	0	0		Yes	2	1.92308	0.673012	0	0.48
Acro62	Yes	1	1	0	0	0		Yes	1	1	0	0	0		No	0	0	0	0	0		No	0	0	0	0	0		No	0	0	0	0	0		No	0	0	0	0	0
Acro63	Yes	2	1.21951	0.325083	0.2	0.18		Yes	2	1.47059	0.500402	0	0.32		Yes	2	1.47059	0.500402	0	0.32		No	0	0	0	0	0		Yes	1	1	0	0	0		Yes	3	1.51515	0.639032	0.2	0.34
Acro64	Yes	6	5	1.69574	0.8	0.8		Yes	5	4.16667	1.50479	1	0.76		Yes	3	2.66667	1.03972	0	0.625		No	0	0	0	0	0		No	0	0	0	0	0		No	0	0	0	0	0
Acro69	Yes	2	1.92308	0.673012	0	0.48		Yes	2	1.47059	0.500402	0	0.32		Yes	3	2.27273	0.950271	0	0.56		Yes	4	3.84615	1.36616	0.2	0.74		No	0	0	0	0	0		Yes	2	2	0.693147	0	0.5
Acro71	Yes	3	1.85185	0.801819	0.6	0.46		Yes	2	1.47059	0.500402	0	0.32		Yes	3	2.27273	0.950271	0	0.56		Yes	3	2.27273	0.950271	0	0.56		Yes	4	3.55556	1.32089	0.5	0.71875		Yes	4	3.84615	1.36616	0.6	0.74
Acro72	Yes	3	2.38095	0.943348	0.2	0.58		Yes	1	1	0	0	0		Yes	2	1.28	0.37677	0.25	0.21875		Yes	2	1.47059	0.500402	0	0.32		Yes	2	1.92308	0.673012	0.4	0.48		Yes	3	1.68421	0.735622	0.5	0.40625
Acro73	Yes	2	1.47059	0.500402	0	0.32		Yes	1	1	0	0	0		Yes	4	1.92308	0.940448	0.4	0.48		Yes	2	1.47059	0.500402	0	0.32		No	0	0	0	0	0		Yes	4	2.38095	1.0889	0.2	0.58
Acro74	Yes	2	1.47059	0.500402	0.4	0.32		Yes	2	1.47059	0.500402	0	0.32		Yes	3	2.63158	1.02965	0.6	0.62		Yes	3	2.27273	0.950271	0	0.56		No	0	0	0	0	0		Yes	1	1	0	0	0
Acro76	Yes	3	1.85185	0.801819	0.4	0.46		Yes	2	1.47059	0.500402	0	0.32		Yes	3	2.38095	0.943348	0.2	0.58		Yes	1	1	0	0	0		Yes	3	2.17391	0.897946	0.2	0.54		Yes	2	1.8	0.636514	0	0.444444
Acro77	Yes	2	1.38462	0.450561	0.333333	0.277778		Yes	1	1	0	0	0		Yes	2	1.6	0.562335	0	0.375		Yes	3	2.46154	0.974315	0.25	0.59375		Yes	2	1.6	0.562335	0	0.375		Yes	2	1.21951	0.325083	0.2	0.18
Acro80	Yes	1	1	0	0	0		Yes	1	1	0	0	0		Yes	3	2.13333	0.900256	0.25	0.53125		Yes	1	1	0	0	0		Yes	5	3.84615	1.47081	0.8	0.74		Yes	1	1	0	0	0
Acro82	Yes	1	1	0	0	0		Yes	2	1.47059	0.500402	0	0.32		No	0	0	0	0	0		Yes	1	1	0	0	0		No	0	0	0	0	0		Yes	3	2.57143	1.0114	0.666667	0.611111
Acro84	Yes	5	4.54545	1.55711	0.6	0.78		Yes	2	1.92308	0.673012	0	0.48		Yes	1	1	0	0	0		No	0	0	0	0	0		Yes	3	2.77778	1.05492	0	0.64		Yes	3	2.77778	1.05492	0	0.64
Acro87	Yes	3	2.77778	1.05492	0	0.64		Yes	2	1.47059	0.500402	0	0.32		No	0	0	0	0	0		Yes	4	2.38095	1.0889	0.8	0.58		Yes	1	1	0	0	0		Yes	3	2.66667	1.03972	0	0.625
Acro88	Yes	2	1.92308	0.673012	0	0.48		Yes	2	1.47059	0.500402	0	0.32		Yes	3	2.27273	0.950271	0	0.56		Yes	3	2.63158	1.02965	0.4	0.62		Yes	4	3.33333	1.27985	0.8	0.7		Yes	3	2.94118	1.0889	0.2	0.66
Acro89	Yes	2	1.21951	0.325083	0.2	0.18		Yes	2	1.47059	0.500402	0	0.32		No	0	0	0	0	0		No	0	0	0	0	0		Yes	3	1.51515	0.639032	0.2	0.34		Yes	4	2.77778	1.16828	0.8	0.64
Acro91	Yes	3	2.63158	1.02965	0.6	0.62		Yes	2	2	0.693147	0.2	0.5		Yes	2	1.47059	0.500402	0	0.32		Yes	3	2.77778	1.05492	0	0.64		No	0	0	0	0	0		Yes	1	1	0	0	0
Acro92	Yes	1	1	0	0	0		Yes	2	1.92308	0.673012	0	0.48		Yes	2	1.47059	0.500402	0	0.32		Yes	6	5.55556	1.74807	0.6	0.82		Yes	1	1	0	0	0		Yes	2	1.6	0.562335	0	0.375
Acro93	Yes	2	1.92308	0.673012	0	0.48		Yes	3	2.77778	1.05492	0	0.64		Yes	3	2.27273	0.950271	0	0.56		Yes	4	1.92308	0.940448	0.6	0.48		Yes	3	2.27273	0.950271	0	0.56		Yes	2	1.92308	0.673012	0	0.48
Acro94	Yes	2	1.47059	0.500402	0	0.32		Yes	2	1.47059	0.500402	0	0.32		No	0	0	0	0	0		Yes	1	1	0	0	0		Yes	1	1	0	0	0		Yes	4	2.77778	1.16828	0.4	0.64
Acro97	Yes	2	1.47059	0.500402	0.4	0.32		Yes	1	1	0	0	0		Yes	2	1.47059	0.500402	0	0.32		Yes	2	1.47059	0.500402	0.4	0.32		Yes	1	1	0	0	0		No	0	0	0	0	0
Acro98	Yes	2	1.28	0.37677	0.25	0.21875		Yes	2	1.47059	0.500402	0	0.32		Yes	2	1.21951	0.325083	0.2	0.18		No	0	0	0	0	0		Yes	5	4.16667	1.50479	0.4	0.76		Yes	3	2.27273	0.950271	0.4	0.56
Acro99	Yes	1	1	0	0	0		Yes	2	1.47059	0.500402	0	0.32		Yes	4	3.57143	1.33218	0	0.72		Yes	3	2.77778	1.05492	0	0.64		Yes	3	1.85185	0.801819	0.2	0.46		Yes	3	2.27273	0.950271	0	0.56
Acro100	Yes	1	1	0	0	0		Yes	1	1	0	0	0		Yes	2	1.47059	0.500402	0	0.32		Yes	2	1.47059	0.500402	0	0.32		Yes	3	1.51515	0.639032	0.4	0.34		Yes	1	1	0	0	0
Acro101	No	0	0	0	0	0		No	0	0	0	0	0		Yes	3	2.77778	1.05492	0	0.64		Yes	1	1	0	0	0		Yes	1	1	0	0	0		Yes	2	1.6	0.562335	0	0.375
Acro102	Yes	2	1.47059	0.500402	0	0.32		Yes	2	1.92308	0.673012	0	0.48		Yes	1	1	0	0	0		Yes	1	1	0	0	0		Yes	1	1	0	0	0		Yes	1	1	0	0	0
Acro103	Yes	1	1	0	0	0		Yes	4	2.38095	1.0889	0.2	0.58		Yes	3	1.51515	0.639032	0.2	0.34		Yes	3	2.27273	0.950271	0	0.56		Yes	1	1	0	0	0		Yes	3	1.51515	0.639032	0.4	0.34
Acro105	Yes	2	2	0.693147	0	0.5		Yes	1	1	0	0	0		Yes	2	1.92308	0.673012	0	0.48		Yes	1	1	0	0	0		Yes	1	1	0	0	0		No	0	0	0	0	0
Acro106	Yes	1	1	0	0	0		Yes	2	1.47059	0.500402	0	0.32		Yes	3	2.27273	0.950271	0.4	0.56		No	0	0	0	0	0		Yes	1	1	0	0	0		No	0	0	0	0	0
Acro108	Yes	2	1.47059	0.500402	0.4	0.32		Yes	2	1.92308	0.673012	0	0.48		No	0	0	0	0	0		Yes	5	3.57143	1.41848	0.8	0.72		No	0	0	0	0	0		Yes	4	1.92308	0.940448	0.4	0.48
Acro109	Yes	2	1.47059	0.500402	0	0.32		Yes	2	1.92308	0.673012	0	0.48		Yes	2	1.47059	0.500402	0	0.32		Yes	4	2.94118	1.22061	0.8	0.66		Yes	2	2	0.693147	1	0.5		No	0	0	0	0	0
Acro110	Yes	2	1.92308	0.673012	0	0.48		Yes	3	2.77778	1.05492	0.4	0.64		No	0	0	0	0	0		No	0	0	0	0	0		Yes	3	2.27273	0.950271	0	0.56		Yes	1	1	0	0	0
Acro111	Yes	3	2.27273	0.950271	0.4	0.56		Yes	3	2.17391	0.897946	0.2	0.54		No	0	0	0	0	0		No	0	0	0	0	0		Yes	2	1.47059	0.500402	0	0.32		Yes	1	1	0	0	0
Acro113	Yes	2	1.92308	0.673012	0	0.48		Yes	5	3.125	1.35924	0.4	0.68		Yes	3	2.77778	1.05492	0	0.64		No	0	0	0	0	0		No	0	0	0	0	0		Yes	3	2.66667	1.03972	1	0.625
Acro116	Yes	4	2.38095	1.0889	0.2	0.58		Yes	3	2.77778	1.05492	0	0.64		Yes	3	2.77778	1.05492	0	0.64		No	0	0	0	0	0		Yes	2	1.47059	0.500402	0	0.32		Yes	2	1.72414	0.610864	0.2	0.42
Acro118	Yes	3	2.38095	0.943348	0.6	0.58		Yes	2	1.92308	0.673012	0	0.48		No	0	0	0	0	0		Yes	4	3.57143	1.33218	0	0.72		Yes	3	2.27273	0.950271	0	0.56		Yes	3	2.38095	0.943348	0.4	0.58
Acro121	Yes	2	1.92308	0.673012	0	0.48		Yes	1	1	0	0	0		Yes	2	1.47059	0.500402	0	0.32		Yes	1	1	0	0	0		Yes	2	1.47059	0.500402	0	0.32		No	0	0	0	0	0
Acro122	Yes	2	1.92308	0.673012	0	0.48		Yes	1	1	0	0	0		Yes	4	2.38095	1.0889	0.2	0.58		Yes	1	1	0	0	0		Yes	2	1.47059	0.500402	0	0.32		Yes	3	2.63158	1.02965	0.2	0.62
Acro124	Yes	1	1	0	0	0		Yes	2	1.47059	0.500402	0	0.32		No	0	0	0	0	0		Yes	4	3.57143	1.33218	0.8	0.72		No	0	0	0	0	0		Yes	2	1.72414	0.610864	0.2	0.42
Acro125	Yes	3	2.27273	0.950271	0	0.56		Yes	2	1.92308	0.673012	0	0.48		No	0	0	0	0	0		Yes	1	1	0	0	0		No	0	0	0	0	0		Yes	1	1	0	0	0
Acro126	Yes	6	4.54545	1.64342	0.8	0.78		Yes	2	1.92308	0.673012	0	0.48		Yes	3	2.27273	0.950271	0	0.56		Yes	3	2.38095	0.943348	0.4	0.58		Yes	3	1.85185	0.801819	0.6	0.46		Yes	2	1.72414	0.610864	0.2	0.42
Acro130	Yes	2	1.47059	0.500402	0	0.32		Yes	2	1.47059	0.500402	0	0.32		Yes	2	1.47059	0.500402	0	0.32		Yes	1	1	0	0	0		Yes	1	1	0	0	0		Yes	2	1.47059	0.500402	0	0.32
Acro136	Yes	2	1.47059	0.500402	0	0.32		Yes	2	1.92308	0.673012	0	0.48		No	0	0	0	0	0		Yes	1	1	0	0	0		Yes	2	1.47059	0.500402	0	0.32		Yes	4	3.33333	1.27985	0.2	0.7
Acro137	Yes	2	1.47059	0.500402	0	0.32		Yes	1	1	0	0	0		Yes	2	1.21951	0.325083	0.2	0.18		Yes	3	2.77778	1.05492	0.4	0.64		Yes	2	1.21951	0.325083	0.2	0.18		Yes	4	3.33333	1.27985	0.6	0.7
Acro138	Yes	1	1	0	0	0		Yes	1	1	0	0	0		Yes	3	2.77778	1.05492	0	0.64		Yes	1	1	0	0	0		Yes	1	1	0	0	0		Yes	1	1	0	0	0
Acro142	No	0	0	0	0	0		Yes	2	1.47059	0.500402	0	0.32		No	0	0	0	0	0		Yes	2	1.47059	0.500402	0.4	0.32		No	0	0	0	0	0		Yes	2	1.6	0.562335	0	0.375
Acro143	Yes	1	1	0	0	0		Yes	1	1	0	0	0		Yes	2	1.47059	0.500402	0	0.32		Yes	1	1	0	0	0		Yes	4	2.94118	1.22061	0.4	0.66		Yes	2	1.72414	0.610864	0.6	0.42
Acro144	Yes	2	1.92308	0.673012	0	0.48		Yes	2	1.47059	0.500402	0	0.32		Yes	2	1.6	0.562335	0	0.375		No	0	0	0	0	0		No	0	0	0	0	0		Yes	2	1.28	0.37677	0.25	0.21875
Acro145	Yes	2	2	0.693147	1	0.5		Yes	4	2.94118	1.19355	1	0.66		Yes	4	3.33333	1.27985	0.8	0.7		Yes	5	3.84615	1.47081	1	0.74		Yes	5	3.84615	1.47081	1	0.74		No	0	0	0	0	0
Acro146	Yes	6	4.16667	1.60944	0.8	0.76		Yes	3	2.27273	0.950271	0	0.56		No	0	0	0	0	0		No	0	0	0	0	0		No	0	0	0	0	0		Yes	2	1.92308	0.673012	0	0.48
Acro147	Yes	1	1	0	0	0		Yes	1	1	0	0	0		No	0	0	0	0	0		Yes	2	1.92308	0.673012	0.8	0.48		No	0	0	0	0	0		No	0	0	0	0	0
Acro148	Yes	4	3.57143	1.33218	0	0.72		Yes	2	1.47059	0.500402	0	0.32		Yes	2	1.6	0.562335	0	0.375		Yes	2	1.47059	0.500402	0	0.32		Yes	1	1	0	0	0		Yes	3	2.77778	1.05492	0.4	0.64
Acro149	Yes	2	1.92308	0.673012	0	0.48		Yes	2	1.92308	0.673012	0	0.48		No	0	0	0	0	0		Yes	2	1.47059	0.500402	0	0.32		No	0	0	0	0	0		Yes	4	3.33333	1.27985	0.2	0.7
Acro151	Yes	1	1	0	0	0		Yes	1	1	0	0	0		Yes	2	1.47059	0.500402	0	0.32		Yes	2	1.21951	0.325083	0.2	0.18		Yes	1	1	0	0	0		No	0	0	0	0	0
Acro152	Yes	2	1.47059	0.500402	0	0.32		Yes	1	1	0	0	0		No	0	0	0	0	0		Yes	3	2.63158	1.02965	0.6	0.62		Yes	1	1	0	0	0		Yes	3	2.66667	1.03972	0	0.625
Acro153	Yes	6	4.54545	1.64342	1	0.78		Yes	2	1.92308	0.673012	0	0.48		Yes	3	1.51515	0.639032	0.2	0.34		Yes	2	1.28	0.37677	0.25	0.21875		Yes	1	1	0	0	0		Yes	5	4.54545	1.55711	0.6	0.78
Acro155	Yes	2	1.92308	0.673012	0	0.48		Yes	2	1.47059	0.500402	0	0.32		No	0	0	0	0	0		Yes	2	1.47059	0.500402	0	0.32		No	0	0	0	0	0		Yes	1	1	0	0	0
Acro156	Yes	3	2.38095	0.943348	0.6	0.58		Yes	2	1.47059	0.500402	0	0.32		Yes	1	1	0	0	0		Yes	4	2.94118	1.22061	0.2	0.66		Yes	1	1	0	0	0		Yes	3	2.38095	0.943348	0.2	0.58
Acro158	Yes	2	1.47059	0.500402	0	0.32		Yes	1	1	0	0	0		Yes	2	1.6	0.562335	0	0.375		Yes	1	1	0	0	0		Yes	2	1.47059	0.500402	0	0.32		Yes	2	1.47059	0.500402	0	0.32
Acro159	Yes	3	2.17391	0.897946	0.8	0.54		Yes	2	1.47059	0.500402	0	0.32		No	0	0	0	0	0		Yes	3	1.51515	0.639032	0.4	0.34		Yes	2	1.47059	0.500402	0	0.32		Yes	3	2.38095	0.943348	0.2	0.58
Acro160	Yes	1	1	0	0	0		Yes	2	1.92308	0.673012	0	0.48		Yes	1	1	0	0	0		Yes	2	1.47059	0.500402	0	0.32		Yes	1	1	0	0	0		Yes	2	1.47059	0.500402	0	0.32
Acro162	Yes	1	1	0	0	0		Yes	1	1	0	0	0		No	0	0	0	0	0		Yes	1	1	0	0	0		Yes	2	1.47059	0.500402	0	0.32		No	0	0	0	0	0
Acro164	Yes	1	1	0	0	0		Yes	3	2.77778	1.05492	0	0.64		Yes	5	3.57143	1.41848	0.4	0.72		Yes	3	2.27273	0.950271	0	0.56		No	0	0	0	0	0		No	0	0	0	0	0
Acro165	Yes	2	1.47059	0.500402	0	0.32		Yes	2	1.92308	0.673012	0	0.48		Yes	2	1.92308	0.673012	0	0.48		Yes	1	1	0	0	0		Yes	1	1	0	0	0		Yes	1	1	0	0	0
Acro166	Yes	3	2.77778	1.05492	0	0.64		Yes	3	2.27273	0.950271	0	0.56		No	0	0	0	0	0		No	0	0	0	0	0		No	0	0	0	0	0		Yes	2	1.47059	0.500402	0	0.32
Acro167	Yes	2	1.47059	0.500402	0	0.32		Yes	2	1.47059	0.500402	0	0.32		Yes	3	2.27273	0.950271	0	0.56		Yes	2	1.92308	0.673012	0	0.48		Yes	1	1	0	0	0		Yes	1	1	0	0	0
Acro168	Yes	2	1.6	0.562335	0	0.375		Yes	2	1.6	0.562335	0	0.375		Yes	5	4.57143	1.55958	0.25	0.78125		Yes	2	1.92308	0.673012	0	0.48		Yes	2	1.92308	0.673012	0	0.48		Yes	4	2.94118	1.22061	0.2	0.66
Acro170	Yes	2	1.92308	0.673012	0	0.48		Yes	3	1.85185	0.801819	0.2	0.46		Yes	2	1.47059	0.500402	0	0.32		Yes	1	1	0	0	0		Yes	2	1.21951	0.325083	0.2	0.18		Yes	3	2.38095	0.943348	0.2	0.58
Acro171	Yes	2	1.47059	0.500402	0	0.32		Yes	4	3.57143	1.33218	0	0.72		Yes	4	3.57143	1.33218	0	0.72		Yes	3	1.85185	0.801819	0.2	0.46		No	0	0	0	0	0		Yes	4	3	1.24245	0.666667	0.666667
Acro172	Yes	3	2.63158	1.02965	1	0.62		Yes	2	1.47059	0.500402	0	0.32		Yes	2	1.92308	0.673012	0	0.48		Yes	5	3.84615	1.47081	0.4	0.74		Yes	2	1.47059	0.500402	0	0.32		Yes	5	4.54545	1.55711	0.8	0.78
Acro174	Yes	2	1.47059	0.500402	0	0.32		Yes	2	1.47059	0.500402	0	0.32		Yes	2	1.47059	0.500402	0	0.32		Yes	2	1.92308	0.673012	0	0.48		Yes	2	1.92308	0.673012	0	0.48		Yes	3	2.27273	0.950271	0	0.56
Acro178	Yes	1	1	0	0	0		Yes	1	1	0	0	0		Yes	2	1.47059	0.500402	0	0.32		Yes	3	2.77778	1.05492	0.4	0.64		Yes	1	1	0	0	0		No	0	0	0	0	0
Acro180	Yes	3	1.85185	0.801819	0.2	0.46		Yes	2	1.47059	0.500402	0	0.32		No	0	0	0	0	0		No	0	0	0	0	0		No	0	0	0	0	0		Yes	3	2.27273	0.950271	0.4	0.56
Acro182	Yes	2	1.72414	0.610864	0.6	0.42		Yes	1	1	0	0	0		No	0	0	0	0	0		No	0	0	0	0	0		Yes	4	3.33333	1.27985	0.2	0.7		Yes	1	1	0	0	0
Acro183	Yes	3	1.85185	0.801819	0.6	0.46		Yes	3	2.77778	1.05492	0	0.64		Yes	4	2.38095	1.0889	0.2	0.58		Yes	2	1.92308	0.673012	0	0.48		No	0	0	0	0	0		Yes	2	1.47059	0.500402	0	0.32
Acro187	Yes	3	1.51515	0.639032	0.4	0.34		Yes	3	2.27273	0.950271	0	0.56		Yes	3	2.57143	1.0114	0.333333	0.611111		No	0	0	0	0	0		No	0	0	0	0	0		No	0	0	0	0	0
Acro188	Yes	1	1	0	0	0		Yes	1	1	0	0	0		Yes	6	5.55556	1.74807	0.6	0.82		Yes	3	2.77778	1.05492	0.4	0.64		No	0	0	0	0	0		No	0	0	0	0	0
Acro189	Yes	4	2.38095	1.0889	0.4	0.58		Yes	3	2.27273	0.950271	0	0.56		Yes	3	2.46154	0.974315	0.25	0.59375		Yes	3	1.85185	0.801819	0.2	0.46		Yes	1	1	0	0	0		Yes	2	1.92308	0.673012	0	0.48
Acro190	Yes	4	3.57143	1.31383	1	0.72		Yes	2	1.72414	0.610864	0.6	0.42		Yes	3	2.38095	0.943348	1	0.58		Yes	2	1.21951	0.325083	0.2	0.18		Yes	5	3.57143	1.41848	0.6	0.72		Yes	3	2.27273	0.950271	0.4	0.56
Acro191	Yes	4	2.77778	1.16828	0.8	0.64		Yes	2	1.28	0.37677	0.25	0.21875		Yes	3	1.51515	0.639032	0.2	0.34		Yes	3	2.46154	0.974315	0.25	0.59375		Yes	2	1.47059	0.500402	0	0.32		Yes	5	3.57143	1.41848	1	0.72
Acro192	Yes	3	2.77778	1.05492	0	0.64		Yes	1	1	0	0	0		Yes	4	3.57143	1.33218	0	0.72		Yes	1	1	0	0	0		Yes	1	1	0	0	0		Yes	1	1	0	0	0
Acro193	Yes	3	2.27273	0.950271	0	0.56		Yes	1	1	0	0	0		Yes	2	1.6	0.562335	0	0.375		Yes	1	1	0	0	0		Yes	1	1	0	0	0		Yes	1	1	0	0	0
Acro195	Yes	1	1	0	0	0		Yes	1	1	0	0	0		No	0	0	0	0	0		Yes	1	1	0	0	0		Yes	2	1.47059	0.500402	0	0.32		Yes	1	1	0	0	0
Acro196	Yes	2	1.47059	0.500402	0	0.32		Yes	1	1	0	0	0		Yes	2	1.47059	0.500402	0	0.32		Yes	1	1	0	0	0		Yes	1	1	0	0	0		No	0	0	0	0	0
Acro197	Yes	3	1.85185	0.801819	0.2	0.46		Yes	2	1.47059	0.500402	0	0.32		Yes	1	1	0	0	0		Yes	1	1	0	0	0		Yes	1	1	0	0	0		No	0	0	0	0	0
Acro198	Yes	1	1	0	0	0		Yes	1	1	0	0	0		Yes	2	1.92308	0.673012	0.4	0.48		No	0	0	0	0	0		Yes	1	1	0	0	0		Yes	2	1.6	0.562335	0	0.375
Acro199	Yes	6	5.33333	1.73287	0.5	0.8125		Yes	2	1.47059	0.500402	0	0.32		No	0	0	0	0	0		No	0	0	0	0	0		No	0	0	0	0	0		No	0	0	0	0	0
Acro201	Yes	3	2.66667	1.03972	0	0.625		Yes	2	1.92308	0.673012	0	0.48		Yes	2	1.47059	0.500402	0	0.32		Yes	4	2.94118	1.22061	0.2	0.66		Yes	3	2.27273	0.950271	0	0.56		Yes	2	1.92308	0.673012	0	0.48
Acro203	Yes	5	4.16667	1.50479	0.8	0.76		Yes	1	1	0	0	0		No	0	0	0	0	0		Yes	3	2.27273	0.950271	0	0.56		No	0	0	0	0	0		Yes	2	1.6	0.562335	0	0.375
Acro205	Yes	4	2.94118	1.22061	0.2	0.66		Yes	5	3.84615	1.47081	0.8	0.74		Yes	3	2.27273	0.950271	0	0.56		Yes	2	1.6	0.562335	0	0.375		Yes	4	3.57143	1.33218	0	0.72		Yes	2	1.47059	0.500402	0.4	0.32
Acro206	Yes	3	2.27273	0.950271	0	0.56		Yes	1	1	0	0	0		Yes	2	1.6	0.562335	0	0.375		No	0	0	0	0	0		Yes	2	1.6	0.562335	0	0.375		Yes	1	1	0	0	0
Acro208	Yes	4	2.38095	1.0889	0.2	0.58		Yes	2	1.92308	0.673012	0	0.48		Yes	2	1.6	0.562335	0	0.375		Yes	2	1.21951	0.325083	0.2	0.18		Yes	2	1.47059	0.500402	0	0.32		No	0	0	0	0	0
Acro209	Yes	4	2.77778	1.16828	0.8	0.64		Yes	1	1	0	0	0		Yes	3	2.27273	0.950271	0	0.56		Yes	1	1	0	0	0		Yes	6	6	1.79176	1	0.833333		Yes	1	1	0	0	0
Acro210	Yes	5	4.54545	1.55711	0.4	0.78		Yes	4	2.38095	1.0889	0.2	0.58		Yes	3	1.85185	0.801819	0.2	0.46		Yes	5	4.16667	1.50479	0.8	0.76		No	0	0	0	0	0		No	0	0	0	0	0
Acro211	Yes	2	1.47059	0.500402	0	0.32		Yes	3	2.27273	0.950271	0.4	0.56		No	0	0	0	0	0		Yes	2	1.6	0.562335	0	0.375		No	0	0	0	0	0		No	0	0	0	0	0
Acro212	Yes	1	1	0	0	0		Yes	2	1.47059	0.500402	0	0.32		No	0	0	0	0	0		Yes	2	1.47059	0.500402	0	0.32		No	0	0	0	0	0		Yes	3	1.85185	0.801819	0.2	0.46
Acro213	Yes	5	3.125	1.35924	0.4	0.68		Yes	3	2.27273	0.950271	0	0.56		Yes	1	1	0	0	0		Yes	2	1.47059	0.500402	0	0.32		No	0	0	0	0	0		Yes	2	1.47059	0.500402	0	0.32
Acro214	Yes	1	1	0	0	0		Yes	2	1.47059	0.500402	0	0.32		Yes	4	2.38095	1.0889	0.2	0.58		No	0	0	0	0	0		Yes	1	1	0	0	0		Yes	4	3.33333	1.27985	0.2	0.7
Acro215	Yes	3	2.27273	0.950271	0	0.56		Yes	4	2.94118	1.19355	0.2	0.66		No	0	0	0	0	0		Yes	4	2.94118	1.22061	0.6	0.66		Yes	2	1.88235	0.661563	0.25	0.46875		Yes	3	2.90909	1.0822	0.75	0.65625
Acro216	Yes	3	2.27273	0.950271	0	0.56		Yes	2	1.21951	0.325083	0.2	0.18		No	0	0	0	0	0		Yes	2	1.47059	0.500402	0	0.32		Yes	5	3.84615	1.47081	0.8	0.74		Yes	2	1.21951	0.325083	0.2	0.18
Acro217	Yes	2	2	0.693147	0.6	0.5		Yes	2	1.92308	0.673012	0	0.48		No	0	0	0	0	0		Yes	4	2.38095	1.0889	0.4	0.58		No	0	0	0	0	0		No	0	0	0	0	0
Acro218	Yes	3	2.27273	0.950271	0	0.56		Yes	2	1.92308	0.673012	0	0.48		No	0	0	0	0	0		No	0	0	0	0	0		No	0	0	0	0	0		Yes	4	3.57143	1.33218	0	0.72
Acro220	Yes	2	2	0.693147	1	0.5		Yes	2	2	0.693147	1	0.5		Yes	3	2.46154	0.974315	0.75	0.59375		Yes	4	2.94118	1.19355	1	0.66		Yes	1	1	0	0	0		Yes	3	2.63158	1.02965	0.4	0.62
Acro221	Yes	4	2.77778	1.16828	0.6	0.64		Yes	3	2.77778	1.05492	0	0.64		Yes	3	2.27273	0.950271	0	0.56		Yes	2	1.21951	0.325083	0.2	0.18		No	0	0	0	0	0		Yes	1	1	0	0	0
Acro223	Yes	2	1.47059	0.500402	0	0.32		Yes	2	1.92308	0.673012	0	0.48		Yes	2	1.47059	0.500402	0	0.32		Yes	2	1.47059	0.500402	0	0.32		No	0	0	0	0	0		No	0	0	0	0	0
Acro225	Yes	3	2.77778	1.05492	0	0.64		Yes	2	1.92308	0.673012	0	0.48		Yes	2	1.8	0.636514	0	0.444444		Yes	2	1.92308	0.673012	0	0.48		Yes	2	1.47059	0.500402	0	0.32		Yes	3	2.63158	1.02965	0.2	0.62
Acro227	Yes	3	2.66667	1.03972	0	0.625		Yes	4	3.57143	1.33218	0	0.72		Yes	4	3.57143	1.33218	0	0.72		Yes	4	3.6	1.32966	0.333333	0.722222		Yes	3	2.27273	0.950271	0	0.56		Yes	2	1.92308	0.673012	0	0.48
Acro228	Yes	1	1	0	0	0		Yes	3	2.17391	0.897946	0.8	0.54		Yes	3	2.77778	1.05492	0	0.64		Yes	3	2.63158	1.02965	1	0.62		Yes	1	1	0	0	0		Yes	3	2.38095	0.943348	0.8	0.58
